# Supplementary material for: Chiral phosphoric acid-catalyzed stereodivergent synthesis of trisubstituted allenes and computational mechanistic studies
Source: Nat Commun. 2020 Nov 2;11:5527. doi: 10.1038/s41467-020-19294-8 (PMC7608664; doi:10.1038/s41467-020-19294-8)
Supplement: Supplementary file 4 — Supplementary Data 1 [file 41467_2020_19294_MOESM4_ESM.zip]

Archive with 1 entries (1 files):
- 256936_2_data_set_4967612_qhgj1p (3).docx
